# Supplementary material for: Mapping multi-dimensional variability in water stress strategies across temperate forests
Source: Nat Commun. 2024 Oct 16;15:8909. doi: 10.1038/s41467-024-53160-1 (PMC11484845; doi:10.1038/s41467-024-53160-1)
Supplement: Supplementary file 4 — Supplementary Data 1 [file 41467_2024_53160_MOESM4_ESM.xlsx]

## Sheet: Readme
	Number	The id of the publications
	Short_reference	Shortname of the publications
	Traits	The traits which are used in our analysis. Eight traits such as Xylem water potential at 50% loss of conductivity (P50), Turgor loss point (TLP), slope of the vulnerability curve (Slope), Xylem conductivity (Ks), Leaf area to sapwood area ratio (LS), Wood density (WD), Leaf nitrogen content (N) and Leaf mass per area (LMA)
	Reference	The publication

## Sheet: Supplementary Data 1 
Table S2. The publication for the traits searched from Web of Science and Google Scholar.
Number	Short_reference	Traits	Reference
1	Barros et al., 2019	P50, slope	Barros, F. D. V., Bittencourt, P. R., Brum, M., Restrepo‐Coupe, N., Pereira, L., Teodoro, G. S., ... & Oliveira, R. S. (2019). Hydraulic traits explain differential responses of Amazonian forests to the 2015 El Niño‐induced drought. New Phytologist, 223(3), 1253-1266.
2	Barros Dissertation 2018	TLP	de Vasconcellos Barros, F. (2017). Hydraulic functioning and drought vulnerability of two tropical forests= Funcionamento hidráulico e vulnerabilidade à seca de duas florestas tropicais (Doctoral dissertation, [sn]).
3	Berry et al., 2019	TLP, SLA, P50, slope	Berry, Z. C., Espejel, X., Williams‐Linera, G., & Asbjornsen, H. (2019). Linking coordinated hydraulic traits to drought and recovery responses in a tropical montane cloud forest. American Journal of Botany, 106(10), 1316-1326.
4	Bittencourt et al., 2020	WD, P50, slope	Bittencourt, P. R., Oliveira, R. S., da Costa, A. C., Giles, A. L., Coughlin, I., Costa, P. B., ... & Rowland, L. (2020). Amazonia trees have limited capacity to acclimate plant hydraulic properties in response to long‐term drought. Global Change Biology, 26(6), 3569-3584.
5	blackman et al., 2010	SLA, WD,	Blackman, C. J., Brodribb, T. J., & Jordan, G. J. (2010). Leaf hydraulic vulnerability is related to conduit dimensions and drought resistance across a diverse range of woody angiosperms. New Phytologist, 188(4), 1113-1123.
6	Blackman et al., 2019	TLP, P50, slope	Blackman, C. J., Creek, D., Maier, C., Aspinwall, M. J., Drake, J. E., Pfautsch, S., ... & Choat, B. (2019). Drought response strategies and hydraulic traits contribute to mechanistic understanding of plant dry-down to hydraulic failure. Tree physiology, 39(6), 910-924.
7	Bouch et al., 2014	P50	Bouche, P. S., Larter, M., Domec, J. C., Burlett, R., Gasson, P., Jansen, S., & Delzon, S. (2014). A broad survey of hydraulic and mechanical safety in the xylem of conifers. Journal of Experimental Botany, 65(15), 4419-4431.
8	Bucci et al., 2019	TLP, Ks	Bucci, S. J., Carbonell Silletta, L. M., Garré, A., Cavallaro, A., Efron, S. T., Arias, N. S., ... & Scholz, F. G. (2019). Functional relationships between hydraulic traits and the timing of diurnal depression of photosynthesis. Plant, Cell & Environment, 42(5), 1603-1614.
9	Chen et al., 2019	P50	Chen, Z., Li, S., Luan, J., Zhang, Y., Zhu, S., Wan, X., & Liu, S. (2019). Prediction of temperate broadleaf tree species mortality in arid limestone habitats with stomatal safety margins. Tree Physiology, 39(8), 1428-1437.
10	Choat et al., 2012	P50, slope	Choat, B., Jansen, S., Brodribb, T. J., Cochard, H., Delzon, S., Bhaskar, R., ... & Zanne, A. E. (2012). Global convergence in the vulnerability of forests to drought. Nature, 491(7426), 752-755.
11	Cosme et al., 2016	SLA, WD, LS	Cosme, L. H., Schietti, J., Costa, F. R., & Oliveira, R. S. (2017). The importance of hydraulic architecture to the distribution patterns of trees in a central Amazonian forest. New Phytologist, 215(1), 113-125.
12	Dietrich et al., 2018	P50, slope	Dietrich, L., Delzon, S., Hoch, G., & Kahmen, A. (2019). No role for xylem embolism or carbohydrate shortage in temperate trees during the severe 2015 drought. Journal of Ecology, 107(1), 334-349.
13	Doria et al., 2019	P50, Ks, slope	Dória, L. C., Meijs, C., Podadera, D. S., Del Arco, M., Smets, E., Delzon, S., & Lens, F. (2019). Embolism resistance in stems of herbaceous Brassicaceae and Asteraceae is linked to differences in woodiness and precipitation. Annals of botany, 124(1), 1-14.
14	Du et al., 2019	TLP	Du, P., Arndt, S. K., & Farrell, C. (2019). Can the turgor loss point be used to assess drought response to select plants for green roofs in hot and dry climates?. Plant and Soil, 441, 399-408.
15	Dulamsuren et al., 2018	P50, slope	Dulamsuren, C., Abilova, S. B., Bektayeva, M., Eldarov, M., Schuldt, B., Leuschner, C., & Hauck, M. (2019). Hydraulic architecture and vulnerability to drought-induced embolism in southern boreal tree species of Inner Asia. Tree physiology, 39(3), 463-473.
16	Farrell et al., 2017	TLP	Farrell, C., Szota, C., & Arndt, S. K. (2017). Does the turgor loss point characterize drought response in dryland plants?. Plant, Cell & Environment, 40(8), 1500-1511.
17	Fernández et al., 2019	P50	Fernandez, M. E., Barotto, A. J., Meier, A. M., Gyenge, J. E., Tesón, N., Martorello, A. Q., ... & Monteoliva, S. (2019). New insights into wood anatomy and function relationships: how Eucalyptus challenges what we already know. Forest Ecology and Management, 454, 117638.
18	Fletcher et al., 2018	TLP, SLA	Fletcher, L. R., Cui, H., Callahan, H., Scoffoni, C., John, G. P., Bartlett, M. K., ... & Sack, L. (2018). Evolution of leaf structure and drought tolerance in species of Californian Ceanothus. American Journal of Botany, 105(10), 1672-1687.
19	Flexas et al., 2013	SLA	Flexas, J., Scoffoni, C., Gago, J., & Sack, L. (2013). Leaf mesophyll conductance and leaf hydraulic conductance: an introduction to their measurement and coordination. Journal of Experimental Botany, 64(13), 3965-3981.
20	Fu & Meinzer 2019	TLP, P50, slope	Fu, X., & Meinzer, F. C. (2019). Metrics and proxies for stringency of regulation of plant water status (iso/anisohydry): a global data set reveals coordination and trade-offs among water transport traits. Tree Physiology, 39(1), 122-134.
21	He et al., 2019	Ks	He, P., Gleason, S. M., Wright, I. J., Weng, E., Liu, H., Zhu, S., ... & Ye, Q. (2020). Growing‐season temperature and precipitation are independent drivers of global variation in xylem hydraulic conductivity. Global change biology, 26(3), 1833-1841.
22	Henry et al., 2019	TLP, SLA	Henry, C., John, G. P., Pan, R., Bartlett, M. K., Fletcher, L. R., Scoffoni, C., & Sack, L. (2019). A stomatal safety-efficiency trade-off constrains responses to leaf dehydration, Nat. Commun., 10, 3398.
23	Jacobsen et al., 2014	P50, slope	Brandon, P. R. (2014). Geographic And Seasonal Variation In Chaparral Vulnerability To Cavitation.
24	Jin et al., 2019	SLA, P50, Ks	Jin, Y., Wang, C., & Zhou, Z. (2019). Conifers but not angiosperms exhibit vulnerability segmentation between leaves and branches in a temperate forest. Tree Physiology, 39(3), 454-462.
25	Johnson et al., 2009	SLA, P50, Ks	Johnson, N. C., Xie, S. P., Kosaka, Y., & Li, X. (2018). Increasing occurrence of cold and warm extremes during the recent global warming slowdown. Nat. Commun., 9, 1724.
26	Johnson et al., 2012	SLA, P50, Ks	Johnson, D. M., Mcculloh, K. A., Woodruff, D. R., & Meinzer, F. C. (2012). Evidence for xylem embolism as a primary factor in dehydration‐induced declines in leaf hydraulic conductance. Plant, Cell & Environment, 35(4), 760-769.
27	Johnson et al., 2018	SLA, P50, Ks	Johnson, D. M., Woodruff, D. R., Mcculloh, K., & Meinzer, F. C. (2009). Leaf hydraulic conductance, measured in situ, declines and recovers daily: leaf hydraulics, water potential and stomatal conductance in four temperate and three tropical tree species. Tree Physiology, 29(7), 879-887.
28	Kannenberg et al., 2019	P50, slope	Kannenberg, S. A., Novick, K. A., & Phillips, R. P. (2019). Anisohydric behavior linked to persistent hydraulic damage and delayed drought recovery across seven North American tree species. New Phytologist, 222(4), 1862-1872.
29	Kawai & Okada 2018	TLP, SLA	Kawai, K., & Okada, N. (2018). Roles of major and minor vein in leaf water deficit tolerance and structural properties in 11 temperate deciduous woody species. Trees, 32, 1573-1582.
30	Kiorapostolou et al., 2019	P50	Kiorapostolou, N., Da Sois, L., Petruzzellis, F., Savi, T., Trifilò, P., Nardini, A., & Petit, G. (2019). Vulnerability to xylem embolism correlates to wood parenchyma fraction in angiosperms but not in gymnosperms. Tree physiology, 39(10), 1675-1684.
31	Larter et al., 2017	WD, P50, Ks, slope	Larter, M., Pfautsch, S., Domec, J. C., Trueba, S., Nagalingum, N., & Delzon, S. (2017). Aridity drove the evolution of extreme embolism resistance and the radiation of conifer genus Callitris. New Phytologist, 215(1), 97-112.
32	Laughlin et al., 2020	TLP, SLA, WD, P50, Ks, slope	Laughlin, D. C., Delzon, S., Clearwater, M. J., Bellingham, P. J., McGlone, M. S., & Richardson, S. J. (2020). Climatic limits of temperate rainforest tree species are explained by xylem embolism resistance among angiosperms but not among conifers. New Phytologist, 226(3), 727-740.
33	Lens et al., 2016	P50	Lens, F., Picon-Cochard, C., Delmas, C. E., Signarbieux, C., Buttler, A., Cochard, H., ... & Delzon, S. (2016). Herbaceous angiosperms are not more vulnerable to drought-induced embolism than angiosperm trees. Plant Physiology, 172(2), 661-667.
34	Leuschner et al., 2019	TLP, WD	Leuschner, C., Wedde, P., & Lübbe, T. (2019). The relation between pressure–volume curve traits and stomatal regulation of water potential in five temperate broadleaf tree species. Annals of Forest Science, 76(2), 1-14.
35	Levionnois et al., 2020	P50	Levionnois, S., Ziegler, C., Jansen, S., Calvet, E., Coste, S., Stahl, C., ... & Heuret, P. (2020). Vulnerability and hydraulic segmentations at the stem–leaf transition: coordination across Neotropical trees. New Phytologist, 228(2), 512-524.
36	Li et al., 2019	TLP, SLA, WD, P50, Ks, slope	Li, X., Blackman, C. J., Choat, B., Duursma, R. A., Rymer, P. D., Medlyn, B. E., & Tissue, D. T. (2018). Tree hydraulic traits are coordinated and strongly linked to climate‐of‐origin across a rainfall gradient. Plant, Cell & Environment, 41(3), 646-660.
37	Liu et al., 2019	P50, Ks, LS	Liu, H., Gleason, S. M., Hao, G., Hua, L., He, P., Goldstein, G., & Ye, Q. (2019). Hydraulic traits are coordinated with maximum plant height at the global scale. Science Advances, 5(2), eaav1332.
38	Liu et al., 2020	TLP, Ks	Liu, X., Liu, H., Gleason, S. M., Goldstein, G., Zhu, S., He, P., ... & Ye, Q. (2019). Water transport from stem to stomata: the coordination of hydraulic and gas exchange traits across 33 subtropical woody species. Tree Physiology, 39(10), 1665-1674.
39	Manzoni et al., 2013	P50, Ks, slope	Manzoni, S., Vico, G., Katul, G., Palmroth, S., Jackson, R. B., & Porporato, A. (2013). Hydraulic limits on maximum plant transpiration and the emergence of the safety–efficiency trade‐off. New Phytologist, 198(1), 169-178.
40	Markestejin et al., 2011	P50, slope	Markesteijn, L., Poorter, L., Paz, H., Sack, L., & Bongers, F. (2011). Ecological differentiation in xylem cavitation resistance is associated with stem and leaf structural traits. Plant, Cell & Environment, 34(1), 137-148.
41	Maréchaux et al., 2015	TLP	Maréchaux, I., Bartlett, M. K., Sack, L., Baraloto, C., Engel, J., Joetzjer, E., & Chave, J. (2015). Drought tolerance as predicted by leaf water potential at turgor loss point varies strongly across species within an Amazonian forest. Functional Ecology, 29(10), 1268-1277.
42	Martin-StPaul et al., 2017	TLP, P50, slope	Martin‐StPaul, N., Delzon, S., & Cochard, H. (2017). Plant resistance to drought depends on timely stomatal closure. Ecology letters, 20(11), 1437-1447.
43	Méndez-Alonzo et al., 2019	TLP, SLA	Méndez-Alonzo, R., Ewers, F. W., Jacobsen, A. L., Pratt, R. B., Scoffoni, C., Bartlett, M. K., & Sack, L. (2019). Covariation between leaf hydraulics and biomechanics is driven by leaf density in Mediterranean shrubs. Trees, 33, 507-519.
44	Nadal et al., 2018	TLP, SLA	Nadal, M., Flexas, J., & Gulias, J. (2018). Possible link between photosynthesis and leaf modulus of elasticity among vascular plants: a new player in leaf traits relationships?. Ecology Letters, 21(9), 1372-1379.
45	Nolf et al., 2015	TLP, P50, slope	Nolf, M., Creek, D., Duursma, R., Holtum, J., Mayr, S., & Choat, B. (2015). Stem and leaf hydraulic properties are finely coordinated in three tropical rain forest tree species. Plant, Cell & Environment, 38(12), 2652-2661.
46	Oliveira et al., 2019	P50	Oliveira, R. S., Costa, F. R., van Baalen, E., de Jonge, A., Bittencourt, P. R., Almanza, Y., ... & Poorter, L. (2019). Embolism resistance drives the distribution of Amazonian rainforest tree species along hydro‐topographic gradients. New Phytologist, 221(3), 1457-1465.
47	Pausa et al., 2016	P50	Pausas, J. G., Pratt, R. B., Keeley, J. E., Jacobsen, A. L., Ramirez, A. R., Vilagrosa, A., ... & Davis, S. D. (2016). Towards understanding resprouting at the global scale. New Phytologist, 209(3), 945-954.
48	Percolla thesis 2019	SLA, P50, Ks, slope	Percolla, M. I. (2019). Tracheids and vessels contribute to xylem hydraulic efficiency and safety of five California Quercus species (Fagaceae) along an elevation gradient (Doctoral dissertation, California State University, Bakersfield).
49	Petruzzellis et al., 2019	TLP	Petruzzellis, F., Savi, T., Bacaro, G., & Nardini, A. (2019). A simplified framework for fast and reliable measurement of leaf turgor loss point. Plant Physiology and Biochemistry, 139, 395-399.
50	Pivovarroff et al., 2016; 2014	SLA, WD, P50, Ks, LS	Pivovaroff, A. L., Sack, L., & Santiago, L. S. (2014). Coordination of stem and leaf hydraulic conductance in southern C alifornia shrubs: a test of the hydraulic segmentation hypothesis. New Phytologist, 203(3), 842-850.
51	Powers et al., 2020	SLA, WD	Powers, J. S., Vargas G, G., Brodribb, T. J., Schwartz, N. B., Pérez‐Aviles, D., Smith‐Martin, C. M., ... & Medvigy, D. (2020). A catastrophic tropical drought kills hydraulically vulnerable tree species. Global Change Biology, 26(5), 3122-3133.
52	Ramirez et al., 2020	P50	Ramirez, A. R., De Guzman, M. E., Dawson, T. E., & Ackerly, D. D. (2020). Plant hydraulic traits reveal islands as refugia from worsening drought. Conservation physiology, 8(1), coz115.
53	Rodriguez‐Zaccaro et al., 2019	P50, Ks	Rodriguez‐Zaccaro, F. D., Valdovinos‐Ayala, J., Percolla, M. I., Venturas, M. D., Pratt, R. B., & Jacobsen, A. L. (2019). Wood structure and function change with maturity: Age of the vascular cambium is associated with xylem changes in current‐year growth. Plant, cell & environment, 42(6), 1816-1831.
54	Rosner et al., 2019	P50, slope	Rosner, S., Johnson, D. M., Voggeneder, K., & Domec, J. C. (2019). The conifer-curve: fast prediction of hydraulic conductivity loss and vulnerability to cavitation. Annals of Forest Science, 76(3), 1-15.
55	Ruger et al., 2020	WD	Rüger, N., Condit, R., Dent, D. H., DeWalt, S. J., Hubbell, S. P., Lichstein, J. W., ... & Farrior, C. E. (2020). Demographic trade-offs predict tropical forest dynamics. Science, 368(6487), 165-168.
56	Santiago et al., 2019	TLP, WD, slope	Santiago, L. S., De Guzman, M. E., Baraloto, C., Vogenberg, J. E., Brodie, M., Hérault, B., ... & Bonal, D. (2018). Coordination and trade‐offs among hydraulic safety, efficiency and drought avoidance traits in Amazonian rainforest canopy tree species. New Phytologist, 218(3), 1015-1024.
57	Savi et al., 2019	WD, P50, slope	Savi, T., Tintner, J., Da Sois, L., Grabner, M., Petit, G., & Rosner, S. (2019). The potential of mid-infrared spectroscopy for prediction of wood density and vulnerability to embolism in woody angiosperms. Tree Physiology, 39(3), 503-510.
58	Scoffoni et al., 2011; 2012	TLP, SLA	Scoffoni, C., McKown, A. D., Rawls, M., & Sack, L. (2012). Dynamics of leaf hydraulic conductance with water status: quantification and analysis of species differences under steady state. Journal of Experimental Botany, 63(2), 643-658.
59	Song et al., 2018	LS	Zhang, S. J. Y. D. N., & HaoGY, W. W. M. Correlation between leaf size and hydraulic architecture in five compound-leavedtreespeciesofatemperateforestin NE China. For Ecol Manageꎬ 2018ꎬ, 418, 63-72.
60	Trifilo et al., 2016; 2019	TLP, SLA	Trifiló, P., Raimondo, F., Savi, T., Lo Gullo, M. A., & Nardini, A. (2016). The contribution of vascular and extra-vascular water pathways to drought-induced decline of leaf hydraulic conductance. Journal of Experimental Botany, 67(17), 5029-5039.
61	Trueba et al., 2019a	TLP, SLA, WD, P50, Ks, slope	Trueba, S., Pouteau, R., Lens, F., Feild, T. S., Isnard, S., Olson, M. E., & Delzon, S. (2017). Vulnerability to xylem embolism as a major correlate of the environmental distribution of rain forest species on a tropical island. Plant, Cell & Environment, 40(2), 277-289.
62	Trueba et al., 2019b	TLP, SLA, WD, P50, Ks, slope	Trueba, S., Pan, R., Scoffoni, C., John, G. P., Davis, S. D., & Sack, L. (2019). Thresholds for leaf damage due to dehydration: declines of hydraulic function, stomatal conductance and cellular integrity precede those for photochemistry. New Phytologist, 223(1), 134-149.
63	Trueba et al., 2019c	TLP, SLA, WD, P50, Ks, slope	Trueba, S., Delzon, S., Isnard, S., & Lens, F. (2019). Similar hydraulic efficiency and safety across vesselless angiosperms and vessel-bearing species with scalariform perforation plates. Journal of Experimental Botany, 70(12), 3227-3240.
64	Väänänen et al., 2020	TLP, P50, slope	Väänänen, P. J., Osem, Y., Cohen, S., & Grünzweig, J. M. (2020). Differential drought resistance strategies of co-existing woodland species enduring the long rainless Eastern Mediterranean summer. Tree Physiology, 40(3), 305-320.
65	van der Sande et al., 2013; 2019	SLA, WD, P50	van der Sande, M. T., Poorter, L., Schnitzer, S. A., & Markesteijn, L. (2013). Are lianas more drought-tolerant than trees? A test for the role of hydraulic architecture and other stem and leaf traits. Oecologia, 172, 961-972.
66	Wei et al., 2019	SLA, WD, P50, Ks	van der Sande, M. T., Poorter, L., Schnitzer, S. A., & Markesteijn, L. (2013). Are lianas more drought-tolerant than trees? A test for the role of hydraulic architecture and other stem and leaf traits. Oecologia, 172, 961-972.
67	Wu et al., 2020	P50, slope	Wu, M., Zhang, Y., Oya, T., Marcati, C. R., Pereira, L., & Jansen, S. (2020). Root xylem in three woody angiosperm species is not more vulnerable to embolism than stem xylem. Plant and Soil, 450, 479-495.
68	Xiong et al., 2017	SLA	Xiong, D., Douthe, C., & Flexas, J. (2018). Differential coordination of stomatal conductance, mesophyll conductance, and leaf hydraulic conductance in response to changing light across species. Plant, cell & environment, 41(2), 436-450.
69	Yang et al., 2019	SLA, WD, Ks, LS	Yang, D., Zhang, Y. J., Song, J., Niu, C. Y., & Hao, G. Y. (2019). Compound leaves are associated with high hydraulic conductance and photosynthetic capacity: evidence from trees in Northeast China. Tree physiology, 39(5), 729-739.
70	Yin et al., 2019	TLP, SLA, LS	Yin, Q., He, J., Tian, T., Quan, J., Zhao, P., Chai, Y., ... & Yue, M. (2019). Hydraulic and photosynthetic traits vary with successional status of woody plants on the Loess Plateau. Forests, 10(4), 327.
71	Zeballos et al., 2017	SLA, WD, slope	Zeballos, S. R., Giorgis, M. A., Cabido, M., & Gurvich, D. E. (2017). Unravelling the coordination between leaf and stem economics spectra through local and global scale approaches. Austral Ecology, 42(4), 394-403.
72	Zhu et al., 2016	P50	Zhu, S. D., Liu, H., Xu, Q. Y., Cao, K. F., & Ye, Q. (2016). Are leaves more vulnerable to cavitation than branches?. Functional Ecology, 30(11), 1740-1744.
73	Zhu et al., 2018	TLP	Zhu, S. D., Chen, Y. J., Ye, Q., He, P. C., Liu, H., Li, R. H., ... & Cao, K. F. (2018). Leaf turgor loss point is correlated with drought tolerance and leaf carbon economics traits. Tree Physiology, 38(5), 658-663.
74	Ziegler et al., 2019	TLP, P50, slope	Ziegler, C., Coste, S., Stahl, C., Delzon, S., Levionnois, S., Cazal, J., ... & Bonal, D. (2019). Large hydraulic safety margins protect Neotropical canopy rainforest tree species against hydraulic failure during drought. Annals of Forest Science, 76(4), 1-18.
75	Zieminska et al., 2015	SLA, WD, LS	Ziemińska, K., Westoby, M., & Wright, I. J. (2015). Broad anatomical variation within a narrow wood density range—A study of twig wood across 69 Australian angiosperms. PLoS One, 10(4), e0124892.
